# Supplementary material for: Off-Line SPE LC-LRMS Polyphenolic Fingerprinting and Chemometrics to Classify and Authenticate Spanish Honey
Source: Molecules. 2022 Nov 13;27(22):7812. doi: 10.3390/molecules27227812 (PMC9695661; doi:10.3390/molecules27227812)
Supplement: Supplementary file 1 [file molecules-27-07812-s001.zip]

Archive with 1 entries (1 files):
- molecules-2021347-supplementary.pdf
